# Supplementary material for: Development and Validation of a Homemade, Low-Cost Laparoscopic Simulator for Resident Surgeons (LABOT)
Source: Int J Environ Res Public Health. 2020 Jan 2;17(1):323. doi: 10.3390/ijerph17010323 (PMC6981870; doi:10.3390/ijerph17010323)
Supplement: Supplementary file 1 [file ijerph-17-00323-s001.zip]

Archive with 21 entries (18 files):
- Supplementary figures LABOT/
- Supplementary figures LABOT/.DS_Store
- __MACOSX/
- __MACOSX/Supplementary figures LABOT/
- __MACOSX/Supplementary figures LABOT/._.DS_Store
- Supplementary figures LABOT/Supplementary Figure 8.jpg
- __MACOSX/Supplementary figures LABOT/._Supplementary Figure 8.jpg
- Supplementary figures LABOT/Supplementary Figure 6.jpg
- __MACOSX/Supplementary figures LABOT/._Supplementary Figure 6.jpg
- Supplementary figures LABOT/Supplementary figure 7.jpg
- __MACOSX/Supplementary figures LABOT/._Supplementary figure 7.jpg
- Supplementary figures LABOT/Supplementary figure 5.jpg
- __MACOSX/Supplementary figures LABOT/._Supplementary figure 5.jpg
- Supplementary figures LABOT/Supplementary figure 4.jpg
- __MACOSX/Supplementary figures LABOT/._Supplementary figure 4.jpg
- Supplementary figures LABOT/Supplementary figure 3.jpg
- __MACOSX/Supplementary figures LABOT/._Supplementary figure 3.jpg
- Supplementary figures LABOT/Supplementary figure 2.jpg
- __MACOSX/Supplementary figures LABOT/._Supplementary figure 2.jpg
- Supplementary figures LABOT/Supplementary figure 1
- __MACOSX/Supplementary figures LABOT/._Supplementary figure 1
